# Supplementary material for: Transcriptional Regulation of Carbohydrate Utilization Pathways in the Bifidobacterium Genus
Source: Front Microbiol. 2016 Feb 9;7:120. doi: 10.3389/fmicb.2016.00120 (PMC4746261; doi:10.3389/fmicb.2016.00120)
Supplement: Supplementary file 1 [file Table1.XLSX]

## Sheet: Sheet 1
Table S1. Orthologous groups of TFs predicted to be involved in the control of carbohydrate metabolism in bifidobacteria.
		Locus tags of predicted carbohydrate-specific TF genes in 10 selected Bifidobacteria genomes 2
TF regulon name 1	TF family	B. adole-scentis ATCC 15703	B. angulatum DSM 20098	B. animalis subsp. lactis AD011	B. bifidum NCIMB 41171	B. breve DSM 20213	B. breve UCC2003	B. dentium Bd1	B. gallicum DSM 20093	B. longum subsp. infantis ATCC 15697	B. longum NCC2705	Regulated catabolic pathways (for reconstructed TF regulons) 3	References
BDP_0226	AraC							BDP_0226
BDP_0835	AraC	BAD_0619	BIFANG_03025					BDP_0835
BIFBRE_03182	AraC					BIFBRE_03182
Blon_2403	AraC									Blon_2403
RbtR	AraC	BAD_0318				BIFBRE_04429						Ribitol utilization; Xylitol utilization
GlcR	BglG	BAD_0367	BIFANG_03494		BBNG_01589	BIFBRE_04489	Bbr_1594	BDP_0483		Blon_2182	BL1633	Glucose utilization
GalR	DeoR	BAD_1333	BIFANG_03437	BLA_0557	BBNG_00313	BIFBRE_03385	Bbr_0490	BDP_1796	BIFGAL_02994	Blon_2064	BL1212	Galactose utilization
BBNG_01385	GntR				BBNG_01385
BDP_0299	GntR	BAD_0200			BBNG_01794			BDP_0299
BDP_2139	GntR							BDP_2139
BDP_2248	GntR							BDP_2248
NanR	GntR					BIFBRE_03054	Bbr_0173*		BIFGAL_04402	Blon_0642		Sialic acids utilization	Egan et al., 2015
AbfR	LacI			BLA_0054		BIFBRE_04470					BL0543, BL1613	Arabinose oligosaccharide utilization
AouR	LacI			BLA_1514				BDP_1707			BL0426	Arabinose oligosaccharide utilization
BBNG_00145	LacI				BBNG_00145
BBNG_01789	LacI				BBNG_01789							Unknown sugar utilization
Bbr_0019	LacI						Bbr_0019					Unknown sugar utilization
Bbr_0032	LacI						Bbr_0032
Bbr_1432	LacI						Bbr_1432
Bbr_1697	LacI						Bbr_1697
Bbr_1831	LacI						Bbr_1831
BDP_0158	LacI							BDP_0158
BDP_1054	LacI							BDP_1054
BDP_1267	LacI					BIFBRE_04267		BDP_1267				Unknown sugar utilization
BDP_2100	LacI					BIFBRE_02836		BDP_2100				Unknown sugar utilization
BDP_2111	LacI					BIFBRE_03234	Bbr_0351	BDP_2111				Unknown sugar utilization
BDP_2131	LacI		BIFANG_02218					BDP_2131, BDP_2162				Unknown sugar utilization
BDP_2169	LacI							BDP_2169
BfrR	LacI	BAD_1326	BIFANG_03428							Blon_2057		Fructooligosaccharides utilization
BgaR	LacI		BIFANG_02317	BLA_0465	BBNG_01729	BIFBRE_03431	Bbr_0526	BDP_0654			BL1171	Beta-galactosides utilization
BglR	LacI	BAD_1291	BIFANG_03561			BIFBRE_04409	Bbr_1659	BDP_0953				Beta-glucosides utilization
BIFBRE_03467	LacI					BIFBRE_03467	Bbr_0558					Unknown sugar utilization
BIFBRE_03542	LacI					BIFBRE_03542						Unknown sugar utilization
BL0176	LacI	BAD_1526						BDP_2093			BL0176	Unknown sugar utilization
BL0185	LacI	BAD_0150	BIFANG_03012					BDP_0238			BL0185	Unknown sugar utilization
BL0610	LacI										BL0610	Unknown sugar utilization
BL1167	LacI						Bbr_0283			Blon_0266	BL1167
BLA_0143	LacI			BLA_0143				BDP_0129				Unknown sugar utilization
Blon_0374	LacI									Blon_0374		Unknown sugar utilization
Blon_0664	LacI									Blon_0664, Blon_0665		Unknown sugar utilization
Blon_0874	LacI					BIFBRE_04164	Bbr_1141			Blon_0874	BL1336
Blon_2415	LacI									Blon_2415		Unknown sugar utilization
CldR	LacI						Bbr_0105*	BDP_0136				Cellodextrin utilization	Pokusaeva et al., 2011
CscR	LacI	BAD_1148	BIFANG_02473	BLA_0817	BBNG_00388	BIFBRE_04738	Bbr_1321	BDP_1601	BIFGAL_02828	Blon_0789	BL0107	Sucrose utilization
FucR	LacI					BIFBRE_04308	Bbr_1745			Blon_2310		Fucose utilization
GalR2	LacI		BIFANG_02305									Galactose; Lactose utilization
GlxR	LacI										BL0846	Glycerate utilization
GntR	LacI							BDP_1686				Gluconate utilization
GosR (or GalR*)	LacI	BAD_1400	BIFANG_03661		BBNG_00289	BIFBRE_03325	Bbr_0421*	BDP_1907		Blon_0439	BL0258	Galactan utilization	O'Connell Motherway et al., 2011
HxlR	LacI		BIFANG_03033					BDP_0009				Hexulose utilization
LacR	LacI	BAD_1189, BAD_1606	BIFANG_02312	BLA_0455	BBNG_01636	BIFBRE_02891, BIFBRE_04538	Bbr_1553, Bbr_0008	BDP_1648		Blon_0641,Blon_0516	BL1774	Lactose utilization
MalR1^	LacI	BAD_1565	BIFANG_02285	BLA_0912		BIFBRE_04184	Bbr_1846	BDP_2206	BIFGAL_04419	Blon_2443	BL0142	Maltose and maltodextrin utilization#
MalR2^	LacI		BIFANG_02290			BIFBRE_02992	Bbr_0122, Bbr_0023			Blon_0138	BL0528	Maltose and maltodextrin utilization#
MalR3^	LacI	BAD_1556		BLA_0900	BBNG_01306	BIFBRE_03005	Bbr_0122	BDP_2192	BIFGAL_04438			Maltose and maltodextrin utilization#
MalR4	LacI							BDP_2186			BL0525	Maltose utilization
MalR5	LacI	BAD_0451, BAD_0970	BIFANG_03398				Bbr_0032	BDP_0623				Maltose utilization
MelR1	LacI						Bbr_1864*					Melezitose utilization	O'Connell et al., 2014
MelR2	LacI						Bbr_1863*					Unknown sugar utilization	O'Connell et al., 2014
MsmR	LacI	BAD_1584	BIFANG_02501					BDP_2166		Blon_0042		Unknown sugar utilization
MsmR1	LacI					BIFBRE_03928	Bbr_0934	BDP_0492		Blon_1483	BL0838	Alpha-galactosides utilization
PtsR	LacI	BAD_0164	BIFANG_03702		BBNG_01372	BIFBRE_03067	Bbr_0181	BDP_0252	BIFGAL_03996	Blon_0176		(General PTS components)
RbsR1	LacI							BDP_0171				Ribose utilization
RbsR2 (or RbsR)	LacI					BIFBRE_04634	Bbr_1420*			Blon_0637	BL1768	Ribose utilization; (Ribonucleoside utilization)	Pokusaeva et al., 2010
RbsR3	LacI	BAD_1487	BIFANG_03303	BLA_0697				BDP_2027, BDP_0170, BDP_1919	BIFGAL_04239			(Ribonucleoside utilization)
ScrR	LacI	BAD_0075	BIFANG_02316	BLA_0128*	BBNG_00064	BIFBRE_02982, BIFBRE_02986	Bbr_0102, Bbr_0099	BDP_0102		Blon_0127	BL0546, BL0533	Sucrose utilization	Trindade et al., 2003
SgaR2	LacI				BBNG_01798							Ascorbate utilization
XosR	LacI	BAD_0424	BIFANG_03771					BDP_0563	BIFGAL_03673			Xylo-oligosacharides utilization
AraQ	LacI	BAD_1413	BIFANG_03631	BLA_0050	BBNG_00282	BIFBRE_03308	Bbr_0411	BDP_1926	BIFGAL_04285	Blon_0423	BL0275	(Central carbohydrate metabolism); Arabinose utilization
BDP_1789	ROK							BDP_1789
BDP_2071	ROK							BDP_2071			BL1693	Unknown sugar utilization
BIFBRE_03833	ROK					BIFBRE_03833	Bbr_0849
BIFBRE_04241	ROK					BIFBRE_04241
BIFBRE_04534	ROK					BIFBRE_04534	Bbr_1555
BLA_0357	ROK	BAD_0315	BIFANG_03542	BLA_0357	BBNG_01535	BIFBRE_04426	Bbr_1646	BDP_0425	BIFGAL_03827	Blon_2242	BL1574	Unknown sugar utilization
FruR	ROK	BAD_1095	BIFANG_02619	BLA_0755	BBNG_00481	BIFBRE_04892	Bbr_1251	BDP_1533	BIFGAL_03549	Blon_0878	BL1340	Fructose utilization
NagR	ROK				BBNG_00483,BBNG_00976	BIFBRE_04894	Bbr_1249			Blon_0880	BL1342	Galacto-N-biose utilization, Lacto-N-biose utilization	De Bruyn et al., 2013
RafR	ROK	BAD_1575	BIFANG_02270	BLA_1523		BIFBRE_02811	Bbr_1868*	BDP_2227		Blon_2459	BL1520	Raffinose utilization	O'Connell et al., 2014
XylR	ROK	BAD_0433	BIFANG_03780	BLA_1053				BDP_0576	BIFGAL_03661	Blon_0573	BL1710	Xylose utilization
BL1137	RpiR				BBNG_01289	BIFBRE_03462	Bbr_0555			Blon_1988	BL1137
SgaR	SorC				BBNG_00274							L-xylulose utilization
BgrT1	TetR	BAD_1195	BIFANG_03372			BIFBRE_04629		BDP_1658		Blon_0624		Beta-glucosides utilization
BgrT2	TetR	BAD_1201	BIFANG_03382			BIFBRE_04623	Bbr_1443	BDP_1672			BL1756	Beta-glucosides utilization
BgrT3	TetR	BAD_1212		BLA_0046				BDP_1684				Beta-galactosides utilization
BgrT4	TetR	BAD_1210						BDP_0207, BDP_1682				Beta-glucosides utilization
BgrT5	TetR	BAD_0437						BDP_2132				Beta-glucosides utilization
BgrT6	TetR	BAD_1207										Beta-galactosides utilization
BgrT7	TetR							BDP_1669				Beta-galactosides utilization
BgrT8	TetR			BLA_0894			Bbr_0308					Beta-glucosides utilization
1 Reconstructed in this work TF regulons with predicted target genes and TFBS motifs are in red.
2 Experimentally studied TFs in B. breve UCC2003 or in B. animalis subsp. lactis AD011 are in blue and marked with asterisk; the respective literature reference is given in the last column. Alternative TF names used in previous studies are given in parentheses.
2 Previously characterized carbohydrate catabolic pathways are highlighted in yellow; the respective literature reference is given in the last column; other pathways that are not specific to a particular carbohydrate are given in parentheses
^ MalR1, MalR2, and MalR3 orthologous groups of TFs have a joint regulon with the same TFBS motif.
#Maltose and Maltodextrin utilization; as well as of larger alpha-glucosidic linkage containing polymers, such as starch, amylopectin, amylose, glycogen and pullulan.
