# Supplementary material for: Transcriptional Regulation of Carbohydrate Utilization Pathways in the Bifidobacterium Genus
Source: Front Microbiol. 2016 Feb 9;7:120. doi: 10.3389/fmicb.2016.00120 (PMC4746261; doi:10.3389/fmicb.2016.00120)
Supplement: Supplementary file 2 [file Table2.XLS]

## Sheet: BglR
Table S2. Predicted gene content and TFBSs for analyzed sugar utilization regulons in bifidobacteria.
Each Excel spreadsheet represents a set of orthologous TF regulons (a regulog).
Tandem TFBSs located in the same promoter region and divergent operons are boxed.
Regulog_Name	BglR
Regulator_Family	LacI
Biological_Process	Beta-glucosides utilization
Effector	Beta-glucoside
Genome	Regulator ID	Gene1	Operon_locus_tags	Operon_names	Site	Position2	Score	Function
Bifidobacterium angulatum DSM 20098	BIFANG_03561	BIFANG_03562	BIFANG_03562 - BIFANG_03563 - BIFANG_03564 - BIFANG_03565	bglE - bglF - bglG - bglB	CAATCTATGCGCTTAAATAT	-71	5.1	Beta-glucosides ABC transporter, substrate-binding protein - Beta-glucosides ABC transporter, permease component 1 - Beta-glucosides ABC transporter, permease component 2 - Beta-glucosidase (EC 3.2.1.21)
					CAGTCTAACCGCTTAGATTG	-45	6.6
		BIFANG_03561	BIFANG_03561	bglR	GTATCAAAGCGGTTAGACTG	-25	5.8	Transcriptional regulator of beta-glucosides utilization, LacI family
Bifidobacterium dentium Bd1	BDP_0953	BDP_0952	BDP_0952 - BDP_0951 - BDP_0950 - BDP_0949	bglE - bglF - bglG - bglB	CAATCTAAGCGCTTAAATAT	-72	5.6	Beta-glucosides ABC transporter, substrate-binding protein - Beta-glucosides ABC transporter, permease component 1 - Beta-glucosides ABC transporter, permease component 2 - Beta-glucosidase (EC 3.2.1.21)
					CAGTCTAACCGCTTAGATTG	-46	6.6
		BDP_0953	BDP_0953	bglR	GTACCAAAGCGCTTAAATTG	-220	5.3	Transcriptional regulator of beta-glucosides utilization, LacI family
Bifidobacterium adolescentis ATCC 15703	BAD_1291	BAD_1290	BAD_1290 - BAD_1289 - BAD_1288 - BAD_1287	bglE - bglF - bglG - bglB	CAATCTAAGCGGTTAGATTG	-42	6.7	Beta-glucosides ABC transporter, substrate-binding protein - Beta-glucosides ABC transporter, permease component 1 - Beta-glucosides ABC transporter, permease component 2 - Beta-glucosidase (EC 3.2.1.21)
					AAATCTAAGCGCTTAAATTG	-68	5.9
		BAD_1291	BAD_1291	bglR	GCATCAAAGCGCTTAGACTG	-25	5.8	Transcriptional regulator of beta-glucosides utilization, LacI family
Bifidobacterium bifidum NCIMB 41171	-
Bifidobacterium breve DSM 20213	BIFBRE_04409	BIFBRE_04410	BIFBRE_04410 - BIFBRE_04411 - BIFBRE_04412 - BIFBRE_04413	bglE - bglF - bglG - bglB	CAATCTACGCGGTTAGATTG	-52	6.4	Beta-glucosides ABC transporter, substrate-binding protein - Beta-glucosides ABC transporter, permease component 1 - Beta-glucosides ABC transporter, permease component 2 - Beta-glucosidase (EC 3.2.1.21)
Bifidobacterium longum subsp. infantis ATCC 15697	-
Bifidobacterium longum NCC2705	-
Bifidobacterium animalis subsp. lactis AD011	-
Bifidobacterium gallicum DSM 20093	-
Bifidobacterium breve UCC2003	Bbr_1659	Bbr_1658	Bbr_1658 - Bbr_1657 - Bbr_1656 - Bbr_1655	bglE - bglF - bglG - bglB	CAATCTACGCGGTTAGATTG	-52	6.6	Beta-glucosides ABC transporter, substrate-binding protein - Beta-glucosides ABC transporter, permease component 1 - Beta-glucosides ABC transporter, permease component 2 - Beta-glucosidase (EC 3.2.1.21)
1 Genbank locus tag of the first gene in a regulated operon.
2 Position relative to the start of translation.

## Sheet: PtsR
Regulog_Name	PtsR
Regulator_Family	LacI
Biological_Process	General PTS components
Effector	?
Genome	Regulator ID	Gene	Operon_locus_tags	Operon_names	Site	Position	Score	Function
Bifidobacterium angulatum DSM 20098	BIFANG_03702	BIFANG_03704	BIFANG_03704	ptsI	CACGGAAAACGTTTACTGTT	-185	6.1	PTS system, enzyme I
		BIFANG_03703	BIFANG_03703	hpr	AACAGTAAACGTTTTCCGTG	-116	6.1	Phosphotransferase system, phosphocarrier HPr protein
Bifidobacterium dentium Bd1	BDP_0252	BDP_0253	BDP_0253 - BDP_0252	hpr - ptsR	AAAGGAAAACGTTTTCTGCG	-130	5.8	Phosphotransferase system, phosphocarrier HPr protein - Transcriptional regulator of general components of PTS, LacI family
		BDP_0254	BDP_0254	ptsI	CGCAGAAAACGTTTTCCTTT	-174	5.8	PTS system, enzyme I
Bifidobacterium adolescentis ATCC 15703	BAD_0164	BAD_0166	BAD_0166	ptsI	CACAGAAAACGTTTACCGGT	-138	6	PTS system, enzyme I
Bifidobacterium bifidum NCIMB 41171	BBNG_01372	BBNG_01373	BBNG_01373 - BBNG_01372	hpr - ptsR	AGAAGTAAACGTTTTCCAGA	-214	5.3	Phosphotransferase system, phosphocarrier HPr protein - Transcriptional regulator of general components of PTS, LacI family
		BBNG_01374	BBNG_01374	ptsI	TCTGGAAAACGTTTACTTCT	-162	5.3	PTS system, enzyme I
Bifidobacterium breve DSM 20213	BIFBRE_03067	BIFBRE_03068	BIFBRE_03068 - BIFBRE_03067	hpr - ptsR	AACGGTAATCGTTTTCTGGA	-74	5.9	Phosphotransferase system, phosphocarrier HPr protein - Transcriptional regulator of general components of PTS, LacI family
		BIFBRE_03070	BIFBRE_03070	ptsI	TCCAGAAAACGATTACCGTT	-164	5.9	PTS system, enzyme I
Bifidobacterium longum subsp. infantis ATCC 15697	Blon_0176	Blon_0177	Blon_0177 - Blon_0176	hpr - ptsR	AACGGTAATCGTTTTCTGGA	-112	5.9	Phosphotransferase system, phosphocarrier HPr protein - Transcriptional regulator of general components of PTS, LacI family
		Blon_0178	Blon_0178	ptsI	TCCAGAAAACGATTACCGTT	-164	5.9	PTS system, enzyme I
Bifidobacterium longum NCC2705	-
Bifidobacterium animalis subsp. lactis AD011	-
Bifidobacterium gallicum DSM 20093	BIFGAL_03996	BIFGAL_03993	BIFGAL_03993	hpr	AGCGGTAATCGTTTTCTAGG	-234	5.4	Phosphotransferase system, phosphocarrier HPr protein
		BIFGAL_03991	BIFGAL_03991	ptsI	CCTAGAAAACGATTACCGCT	-255	5.4	PTS system, enzyme I
Bifidobacterium breve UCC2003	Bbr_0181	Bbr_0182	Bbr_0182 - Bbr_0181	hpr - ptsR	AACGGTAATCGTTTTCTGGA	-112	6.6	Phosphotransferase system, phosphocarrier HPr protein - Transcriptional regulator of general components of PTS, LacI family
		Bbr_1385	Bbr_1385	ptsI	AAAAGTAATCGCTTTCCGCG	-58	5.3	PTS system, enzyme I

## Sheet: SgaR
Regulog_Name	SgaR
Regulator_Family	DeoR/SorC
Biological_Process	L-xylulose utilization
Effector	L-xylulose
Genome	Regulator ID	Gene	Operon_locus_tags	Operon_names	Site	Position	Score	Function
Bifidobacterium angulatum DSM 20098	-
Bifidobacterium dentium Bd1	-
Bifidobacterium adolescentis ATCC 15703	-
Bifidobacterium bifidum NCIMB 41171	BBNG_00274	BBNG_00274	BBNG_00274	sgaR	CGATGAACACATGTTCATCG	-201	6.1	Putative transcriptional regulator of L-xylulose utilization, SorC family
		BBNG_00275	BBNG_00275 - BBNG_00276 - BBNG_00277 - BBNG_00278	gatC - lyxK - sgaU - sgaE	CGATGAACATGTGTTCATCG	-167	6.1	putative L-xylulose permease, PTS system IIC component - L-xylulose kinase (EC 2.7.1.-) - L-xylulose 5-phosphate 3-epimerase (EC 5.1.3.-) - L-ribulose-5-phosphate 4-epimerase (EC 5.1.3.4)
Bifidobacterium breve DSM 20213	-
Bifidobacterium longum subsp. infantis ATCC 15697	-
Bifidobacterium longum NCC2705	-
Bifidobacterium animalis subsp. lactis AD011	-
Bifidobacterium gallicum DSM 20093	-
Bifidobacterium breve UCC2003	-

## Sheet: SgaR2
Regulog_Name	SgaR2
Regulator_Family	LacI
Biological_Process	Ascorbate utilization
Effector	Ascorbate-6-phosphate
Genome	Regulator ID	Gene	Operon_locus_tags	Operon_names	Site	Position	Score	Function
Bifidobacterium angulatum DSM 20098	-
Bifidobacterium dentium Bd1	-
Bifidobacterium adolescentis ATCC 15703	-
Bifidobacterium bifidum NCIMB 41171	BBNG_01798	BBNG_01798	BBNG_01798	sgaR2	CCCGGAAACCGATTTCTCAA	-212	5.6	Predicted transcriptional regulator of ascorbate utilization, LacI family
		BBNG_01799	BBNG_01799 - BBNG_01800	sgaAB2 - sgaT2	TTGAGAAATCGGTTTCCGGG	-137	5.6	Ascorbate-specific PTS system, EIIAB components - Ascorbate-specific PTS, EIIC component
Bifidobacterium breve DSM 20213	-
Bifidobacterium longum subsp. infantis ATCC 15697	-
Bifidobacterium longum NCC2705	-
Bifidobacterium animalis subsp. lactis AD011	-
Bifidobacterium gallicum DSM 20093	-
Bifidobacterium breve UCC2003	-

## Sheet: GlxR
Regulog_Name	GlxR
Regulator_Family	LacI
Biological_Process	Glycerate utilization
Effector	D-glycerate
Genome	Regulator ID	Gene	Operon_locus_tags	Operon_names	Site	Position	Score	Function
Bifidobacterium angulatum DSM 20098	-
Bifidobacterium dentium Bd1	-
Bifidobacterium adolescentis ATCC 15703	-
Bifidobacterium bifidum NCIMB 41171	-
Bifidobacterium breve DSM 20213	-
Bifidobacterium longum subsp. infantis ATCC 15697	-
Bifidobacterium longum NCC2705	BL0846	BL0845	BL0845	glxK	TACGGAAAACGTTTACCGTT	42	6.9	Glycerate kinase (EC 2.7.1.31)
		BL0846	BL0846	glxR	AACGGTAAACGTTTTCCGTA	-158	6.9	Transcriptional regulator of glycerate kinase, LacI family
Bifidobacterium animalis subsp. lactis AD011	-
Bifidobacterium gallicum DSM 20093	-
Bifidobacterium breve UCC2003	-

## Sheet: MsmR1
Regulog_Name	MsmR1
Regulator_Family	LacI
Biological_Process	Alpha-galactosides utilization
Effector	Alpha-galactosides
Genome	Regulator ID	Gene	Operon_locus_tags	Operon_names	Site	Position	Score	Function
Bifidobacterium angulatum DSM 20098	-
Bifidobacterium dentium Bd1	BDP_0492	BDP_0487	BDP_0487 - BDP_0488 - BDP_0489 - BDP_0491 - BDP_0492	agaL1 - msmE1 - msmF1 - msmG1 - msmR1	GCTTGATAACGTTATCGGGT	-55	5.4	Alpha-galactosidase 1 (EC:3.2.1.22) - Multiple sugar ABC transporter, substrate-binding protein - Multiple sugar ABC transporter, membrane-spanning permease 1 - Multiple sugar ABC transporter, membrane-spanning permease 2 - Transcriptional regulator of alpha-galactoside utilization, LacI family
					ACGTGAAAACGTTATCGAAG	-155	5.2
Bifidobacterium adolescentis ATCC 15703	-
Bifidobacterium bifidum NCIMB 41171	-
Bifidobacterium breve DSM 20213	BIFBRE_03928	BIFBRE_03928	BIFBRE_03928	msmR1	TTCTGAAACCGGTTTCAGAA	-181	6.2	Transcriptional regulator of alpha-galactoside utilization, LacI family
Bifidobacterium longum subsp. infantis ATCC 15697	Blon_1483	Blon_1483	Blon_1483	msmR1	TTTTGAAACCGGTTTCAGAA	-210	6.2	Transcriptional regulator of alpha-galactoside utilization, LacI family
Bifidobacterium longum NCC2705	BL0838
Bifidobacterium animalis subsp. lactis AD011	-
Bifidobacterium gallicum DSM 20093	-
Bifidobacterium breve UCC2003	Bbr_0934	Bbr_0934	Bbr_0935	msmR1	TTCTGAAACCGGTTTCAGAA	-182	6.2	Transcriptional regulator of alpha-galactoside utilization, LacI family

## Sheet: BgaR
Regulog_Name	BgaR
Regulator_Family	LacI
Biological_Process	Galactosides utilization
Effector	Beta-galactosides
Comments	Bbpr_1353-56 (orthologs of BBNG_01730-76) are induced by turanose and mucin, look 22562993
Comments	Bbr_0526-30 (orthologs of BL1171-68 and BL1164) are upregulated by GOS, look 23199239
Genome	Regulator ID	Gene	Operon_locus_tags	Operon_names	Site	Position	Score	Function
Bifidobacterium angulatum DSM 20098	BIFANG_02317	BIFANG_02317	BIFANG_02317	bgaR	AAATGTTTGCGTTATCATTA	-176	6	Transcriptional regulator for beta-galactosides utilization, LacI family
		BIFANG_02318	BIFANG_02318	bgaB	TAATGATAACGCAAACATTT	-35	6	Beta-galactosidase (EC 3.2.1.23)
Bifidobacterium dentium Bd1	BDP_0654	BDP_0655	BDP_0655 - BDP_0656 - BDP_0657	bgaY - bgaZ - bgaB	TAATGTTTTCGTCATCATAG	-270	5.1	Putative beta-galactoside ABC transport system, permease component 2 - Putative beta-galactoside ABC transport system, permease component 1 - Beta-galactosidase (EC 3.2.1.23)
					TTCTGATAACGTAAACATTT	-179	5.5
		BDP_0658	BDP_0658	abfA1	ATATGTTTACGCAAACAAAA	-169	6	Alpha-N-arabinofuranosidase (EC 3.2.1.55)
		BDP_0659	BDP_0659	bgaX	TTTTGTTTGCGTAAACATAT	-124	6	Putative beta-galactoside ABC transport system, periplasmic component
Bifidobacterium adolescentis ATCC 15703	-
Bifidobacterium bifidum NCIMB 41171	BBNG_01729	BBNG_01729	BBNG_01729	bgaR	AAATGTTTGCGTTACCATGA	-128	5.7	Transcriptional regulator for beta-galactosides utilization, LacI family
		BBNG_01730	BBNG_01730 - BBNG_01731	bgaZ - bgaB	TCATGGTAACGCAAACATTT	-118	5.7	Putative beta-galactoside ABC transport system, permease component 1 - Beta-galactosidase (EC 3.2.1.23)
Bifidobacterium breve DSM 20213	BIFBRE_03431	BIFBRE_03431	BIFBRE_03431	bgaR	AATTGTTTACGTTATCATCA	-208	5.5	Transcriptional regulator for beta-galactosides utilization, LacI family
		BIFBRE_03436	BIFBRE_03436	bgaX	AGATGTTATCGCAACCATAG	-156	5.3	Putative beta-galactoside ABC transport system, periplasmic component
Bifidobacterium longum subsp. infantis ATCC 15697	-
Bifidobacterium longum NCC2705	BL1171	BL1164	BL1164	bgaX	AGATGTTATCGCAACCATAG	-170	5.3	Putative beta-galactoside ABC transport system, periplasmic component
		BL1165	BL1165	bgaX	TCGTGTTTGCGTAAACATAA	-108	5.8	Putative beta-galactoside ABC transport system, periplasmic component
		BL1166	BL1166	abfA1	TTATGTTTACGCAAACACGA	-71	5.8	Alpha-N-arabinofuranosidase (EC 3.2.1.55)
		BL1170	BL1170 - BL1169 - BL1168	bgaY - bgaZ - bgaB	TGATGATAACGCAAACATTT	-44	5.8	Putative beta-galactoside ABC transport system, permease component 2 - Putative beta-galactoside ABC transport system, permease component 1 - Beta-galactosidase (EC 3.2.1.23)
		BL1171	BL1171	bgaR	AAATGTTTGCGTTATCATCA	-192	5.8	Transcriptional regulator for beta-galactosides utilization, LacI family
Bifidobacterium animalis subsp. lactis AD011	BLA_0465	BLA_0461	BLA_0461	bgaX	ATATGTTTGCGCAAACATAA	-83	6.4	Putative beta-galactoside ABC transport system, periplasmic component
		BLA_0464	BLA_0464 - BLA_0463 - BLA_0462	bgaY - bgaZ - bgaB	AACTGTTTGCGCAATCATGC	-191	5.2	Putative beta-galactoside ABC transport system, permease component 2 - Putative beta-galactoside ABC transport system, permease component 1 - Beta-galactosidase (EC 3.2.1.23)
					CTATGTTTGCGTAAACATTC	-114	5.9
		BLA_0465	BLA_0465	bgaR	GAATGTTTACGCAAACATAG	-174	5.9	Transcriptional regulator for beta-galactosides utilization, LacI family
					GCATGATTGCGCAAACAGTT	-97	5.2
Bifidobacterium gallicum DSM 20093	-
Bifidobacterium breve UCC2003	Bbr_0526	Bbr_0526	Bbr_0526	bgaR	AATTGTTTACGTTATCATCA	-183	5.4	Transcriptional regulator for beta-galactosides utilization, LacI family
		Bbr_0527	Bbr_0527 - Bbr_0528 - Bbr_0529	bgaY - bgaZ - bgaB	TGATGATAACGTAAACAATT	-52	5.2	Putative beta-galactoside ABC transport system, permease component 2 - Putative beta-galactoside ABC transport system, permease component 1 - Beta-galactosidase (EC 3.2.1.23)
		Bbr_0530	Bbr_0530	bgaX	AGATGTTATCGCAACCATAG	-157	5.5	Putative beta-galactoside ABC transport system, periplasmic component

## Sheet: MsmR
Regulog_Name	MsmR
Regulator_Family	LacI
Biological_Process	Carbohydrate metabolism
Effector	?
Genome	Regulator ID	Gene	Operon_locus_tags	Operon_names	Site	Position	Score	Function
Bifidobacterium angulatum DSM 20098	BIFANG_02501	BIFANG_02502	BIFANG_02502	msmE	TAATCGAAACGTTTCAATTA	-85	7	Multiple sugar ABC transporter, substrate-binding protein
		BIFANG_02501	BIFANG_02501	msmR	TAAGTGAAACGTTTCGACGA	-132	5.9	Multiple sugar utilization transcriptional regulator MsmR, LacI family
Bifidobacterium dentium Bd1	BDP_2166	BDP_2164	BDP_2164 - BDP_2163	msmF - PF11175	TAATCGAAACGTTTCAACAA	-242	6.5	Multiple sugar ABC transporter, permease protein 2 - Protein of unknown function (DUF2961)
		BDP_2166	BDP_2166	msmR	TTATTGAAACGTTTCGACGA	-71	6.3	Multiple sugar utilization transcriptional regulator MsmR, LacI family
Bifidobacterium adolescentis ATCC 15703	BAD_1584	BAD_1584	BAD_1584	msmR	TAAGTGAAACGTTTCGACGA	-70	5.9	Multiple sugar utilization transcriptional regulator MsmR, LacI family
		BAD_1585	BAD_1585 - BAD_1586 - BAD_1587 - BAD_1588	msmE - msmF - msmG - PF11175	TAATCGAAACGTTTCAATGA	-186	6.7	Multiple sugar ABC transporter, substrate-binding protein - Multiple sugar ABC transporter, permease protein 1 - Multiple sugar ABC transporter, permease protein 2 - Protein of unknown function (DUF2961)
					TCATCGAAACGTTTCAATAC	-78	6
Bifidobacterium bifidum NCIMB 41171	-
Bifidobacterium breve DSM 20213	-
Bifidobacterium longum subsp. infantis ATCC 15697	Blon_0042	Blon_0042	Blon_0042	msmR	TTAGTGAAACGTTTCGACGA	-162	5.7	Multiple sugar utilization transcriptional regulator MsmR, LacI family
		Blon_0043	Blon_0043 - Blon_0044 - Blon_0045 - Blon_0046	msmE - msmF - msmG - PF11175	TAATCGAAACGATTCGAAAG	-196	6	Multiple sugar ABC transporter, substrate-binding protein - Multiple sugar ABC transporter, permease protein 1 - Multiple sugar ABC transporter, permease protein 2 - Protein of unknown function (DUF2961)
					TCGTCGAAACGTTTCGAAAA	-108	6.1
Bifidobacterium longum NCC2705	-
Bifidobacterium animalis subsp. lactis AD011	-
Bifidobacterium gallicum DSM 20093	-
Bifidobacterium breve UCC2003	-

## Sheet: BfrR
Regulog_Name	BfrR
Regulator_Family	LacI
Biological_Process	Fructooligosaccharides utilization
Effector	?
Comments	When B.infantis grows on FOS or inulin, the main expressed SBP is Blon_2061, look 23469017
Genome	Regulator ID	Gene	Operon_locus_tags	Operon_names	Site	Position	Score	Function
Bifidobacterium angulatum DSM 20098	BIFANG_03428	BIFANG_03432	BIFANG_03432 - BIFANG_03431 - BIFANG_03430 - BIFANG_03429 - BIFANG_03428 - BIFANG_03427	bfrB - bfrC - bfrD - PF04854 - bfrR - bfrA	TGGAATAATCGTTTAACGTT	-140	5.6	Putative fructooligosaccharide ABC transporter, substrate-binding component - Putative fructooligosaccharide ABC transporter, permease component 1 - Putative fructooligosaccharide ABC transporter, permease component 2 - Predicted integral membrane protein, DUF624 - Putative transcriptional regulator of fructooligosaccharide utilization, LacI-family - Beta-fructosidase (EC 3.2.1.26)
Bifidobacterium dentium Bd1	-
Bifidobacterium adolescentis ATCC 15703	BAD_1326	BAD_1330	BAD_1330 - BAD_1329 - BAD_1328 - BAD_1327 - BAD_1326 - BAD_1325	bfrB - bfrC - bfrD - PF04854 - bfrR - bfrA	TGAGATAAACGATTAACGTT	-141	6	Putative fructooligosaccharide ABC transporter, substrate-binding component - Putative fructooligosaccharide ABC transporter, permease component 1 - Putative fructooligosaccharide ABC transporter, permease component 2 - Predicted integral membrane protein, DUF624 - Putative transcriptional regulator of fructooligosaccharide utilization, LacI-family - Beta-fructosidase (EC 3.2.1.26)
Bifidobacterium bifidum NCIMB 41171	-
Bifidobacterium breve DSM 20213	-
Bifidobacterium longum subsp. infantis ATCC 15697	Blon_2057	Blon_2061	Blon_2061 - Blon_2060 - Blon_2059 - Blon_2058 - Blon_2057 - Blon_2056	bfrB - bfrC - bfrD - PF04854 - bfrR - bfrA	TGAGATAAACGATTAACATT	-156	5.9	Putative fructooligosaccharide ABC transporter, substrate-binding component - Putative fructooligosaccharide ABC transporter, permease component 1 - Putative fructooligosaccharide ABC transporter, permease component 2 - Predicted integral membrane protein, DUF624 - Putative transcriptional regulator of fructooligosaccharide utilization, LacI-family - Beta-fructosidase (EC 3.2.1.26)
Bifidobacterium longum NCC2705	-
Bifidobacterium animalis subsp. lactis AD011	-
Bifidobacterium gallicum DSM 20093	-
Bifidobacterium breve UCC2003	-

## Sheet: CscR
Regulog_Name	CscR
Regulator_Family	LacI
Biological_Process	Sucrose utilization
Effector	Sucrose
Comments	Blon_0787 is GH that is expressed only on inulin, but not on lactose, glucose, GOS, FOS and HMO, look 23469017
Comments	The genes Bbr_1322-24 are transcribed ad a single operon. It is transcribed when B.breve grows on sucrose while its transcription is inactive during growth on glucose,fructose,glucose+sucrose,fructose+sucrose. Bbr_1321 is ortholog of Blon_0789. Look 16000751
Genome	Regulator ID	Gene	Operon_locus_tags	Operon_names	Site	Position	Score	Function
Bifidobacterium angulatum DSM 20098	BIFANG_02473	BIFANG_02471	BIFANG_02471 - BIFANG_02470	cscB - cscA	GACGTAAATCGATTGACGCT	-12	6	Sucrose permease, major facilitator superfamily - Sucrase (EC 3.2.1.26)
					TACGTCAATCGATTGACGTA	-26	7.1
Bifidobacterium dentium Bd1	BDP_1601	BDP_1602	BDP_1602 - BDP_1603	cscB - cscA	GGCGTCAATCGATTTACGTC	-158	6.5	Sucrose permease, major facilitator superfamily - Sucrase (EC 3.2.1.26)
					TACGTCAATCGATTGACGTG	-144	6.8
Bifidobacterium adolescentis ATCC 15703	BAD_1148	BAD_1149	BAD_1149 - BAD_1150	cscB - cscA	GACGTCAAACGATTGACGAA	-70	6.4	Sucrose permease, major facilitator superfamily - Sucrase (EC 3.2.1.26)
					GACGTCAAACGATTGACGTC	-84	7
Bifidobacterium bifidum NCIMB 41171	BBNG_00388
Bifidobacterium breve DSM 20213	BIFBRE_04738	BIFBRE_04737	BIFBRE_04737 - BIFBRE_04736	cscB - cscA	GACGTAAATCGATTGACGTC	-114	6.8	Sucrose permease, major facilitator superfamily - Sucrase (EC 3.2.1.26)
					GACGTCAATCGATTGACGTA	-128	7.1
Bifidobacterium longum subsp. infantis ATCC 15697	Blon_0789	Blon_0788	Blon_0788 - Blon_0787	cscB - cscA	GACGTCAATCGATTGACGTA	-134	7.1	Sucrose permease, major facilitator superfamily - Sucrase (EC 3.2.1.26)
					GACGTAAATCGATTGACGTC	-120	6.8
Bifidobacterium longum NCC2705	BL0107	BL0106	BL0106 - BL0105	cscB - cscA	TACGTCAATCGATTGACGTA	-134	7.1	Sucrose permease, major facilitator superfamily - Sucrase (EC 3.2.1.26)
					GACGTAAATCGATTGACGTC	-120	6.8
Bifidobacterium animalis subsp. lactis AD011	BLA_0817	BLA_0818	BLA_0818 - BLA_0819	cscB - cscA	GAAGTCAATCGTTTGATGTC	-217	6.3	Sucrose permease, major facilitator superfamily - Sucrase (EC 3.2.1.26)
Bifidobacterium gallicum DSM 20093	BIFGAL_02828	BIFGAL_02826	BIFGAL_02826 - BIFGAL_02825	cscB - cscA	AACGTCAATCGTTTGACGCA	-167	6.1	Sucrose permease, major facilitator superfamily - Sucrase (EC 3.2.1.26)
					TGCGTCAATCGTTTGACGTC	-121	6.6
					GACGTCAAACGTTTGACGCG	-107	6.2
Bifidobacterium breve UCC2003	Bbr_1321	Bbr_0361	Bbr_0361	ams	CGCGTCAAACGATTGACGCG	-180	6.1	Amylosucrase (EC 2.4.1.4)

[truncated: 52 more sheets: ScrR, BBNG_01789, BDP_2111, BL0610, GosR, AbfR, BL0185, HxlR, BDP_1267, CldR, LacR, GalR2, RbsR1, RbsR2, RbsR3, GntR, BDP_2100, FucR, XosR, BIFBRE_03542 …]
