# Supplementary material for: Transcriptional Regulation of Carbohydrate Utilization Pathways in the Bifidobacterium Genus
Source: Front Microbiol. 2016 Feb 9;7:120. doi: 10.3389/fmicb.2016.00120 (PMC4746261; doi:10.3389/fmicb.2016.00120)
Supplement: Supplementary file 3 [file Table3.XLSX]

## Sheet: Лист1
Tabel S3. Statistics for reconstructed sugar catabolic regulons in Bifidobacterial genomes.
TF regulon	TF Family	Number of genomes with a TF regulon	Total number of TFBSs	Total number of TF-regulated operons	Total number of TF-regulated genes	Controlled carbohydrate catabolic pathway
AbfR	LacI	3	4	4	6	Arabinose oligosaccharides
AouR	LacI	3	10	7	14	Arabinose oligosaccharides
BBNG_01789	LacI	1	2	2	3	?
Bbr_0019	LacI	1	1	1	1	?
BDP_1267	LacI	2	4	4	10	?
BDP_2071	ROK	2	4	4	10	?
BDP_2100	LacI	2	3	3	10	?
BDP_2111	LacI	3	6	4	12	?
BDP_2131	LacI	2	8	5	11	?
BfrR	LacI	3	3	3	18	Fructooligosaccharides
BgaR	LacI	7	24	21	30	Beta-galactosides
BglR	LacI	5	11	8	23	Beta-glucosides
BgrT1	TetR	5	10	10	10	Beta-glucosides
BgrT2	TetR	6	10	10	10	Beta-glucosides
BgrT3	TetR	3	8	4	4	Beta-galactosides
BgrT4	TetR	2	7	6	8	Beta-glucosides
BgrT5	TetR	2	2	2	2	Beta-glucosides
BgrT6	TetR	1	4	2	2	Beta-galactosides
BgrT7	TetR	1	8	3	4	Beta-galactosides
BgrT8	TetR	2	2	2	8	Beta-glucosides
BIFBRE_03467	LacI	2	2	2	4	?
BIFBRE_03542	LacI	1	2	1	3	?
BL0176	LacI	3	10	8	12	?
BL0185	LacI	4	21	15	29	?
BL0610	LacI	1	2	2	2	?
BLA_0143	LacI	2	9	9	14	?
BLA_0357	ROK	10	14	11	17	?
Blon_0374	LacI	1	3	1	3	?
Blon_2415	LacI	1	3	3	6	?
CldR	LacI	2	2	2	7	Cellodextrin
CscR	LacI	10	18	10	18	Sucrose
FruR	ROK	10	12	11	29	Fructose
FucR	LacI	3	6	6	12	Fucose
GalR	DeoR	10	20	15	31	Galactose
GalR2	LacI	1	4	3	7	Galactose; Lactose
GlcR	BglR	8	17	17	25	Glucose
GlxR	LacI	1	2	2	2	Glycerate
GntR	LacI	1	2	2	3	Gluconate
GosR (or GalR)	LacI	8	19	13	30	Galactan
HxlR	LacI	2	5	2	10	Hexulose
LacR	LacI	9	21	21	21	Lactose
MalR/MalR2/MalR3	LacI	10	126	101	123	Maltose, maltodextrin
MalR4	LacI	2	10	4	7	Maltose, maltodextrin
MalR5	LacI	4	14	10	12	Maltose, maltodextrin
MelR1	LacI	1	1	1	5	Melezitose
MelR2	LacI	1	1	1	2	?
MsmR	LacI	4	10	8	15	?
MsmR1	LacI	5	6	5	9	Alpha-galactosides
NagR	ROK	5	35	25	55	Galacto-N-biose, Lacto-N-biose
NanR	GntR	4	13	9	34	Sialic acids
PtsR	LacI	8	15	15	20	(General PTS components)
RafR	ROK	8	8	8	24	Raffinose
RbsR	LacI	1	3	2	5	Ribose
RbsR2 (or RbsR)	LacI	4	5	4	16	Ribose; (Ribonucleosides)
RbsR3	LacI	5	11	11	19	(Ribonucleosides)
RbtR	AraC	2	2	2	6	Ribitol; Xylitol
ScrR	LacI	9	37	22	39	Sucrose
SgaR	SorC	1	2	2	5	L-xylulose
SgaR2	LacI	1	2	2	4	Ascorbate
XosR	LacI	4	19	8	19	Xylo-oligosacharides
XylR	ROK	7	19	18	18	Xylose
AraQ	LacI	10	91	85	124	(Central carbohydrate); Arabinose
TOTAL :		-	755	604	1042
